# Supplementary material for: Identification of novel mutations in FFPE lung adenocarcinomas using DEPArray sorting technology and next-generation sequencing
Source: J Appl Genet. 2018 Mar 10;59(3):269–77. doi: 10.1007/s13353-018-0439-4 (PMC6060994; doi:10.1007/s13353-018-0439-4)
Supplement: Supplementary file 2 — Sample list (XLSX 11 kb) [file 13353_2018_439_MOESM2_ESM.xlsx]

## Sheet: Sheet1
	Supplementary Table S1. Sample list.
	Sample ID	Sample source	Sample type	tumor type	FFPE preperation date	Dissociation date	The number of total cells after dissociation	The number of pure sorted tumor cells for NGS
	#3	Seoul National University Hospital	FFPE tissue section 60µm	Lung adenocarcinoma	2015-01-29	2015-03-31	72000	300
	#5	Seoul National University Hospital	FFPE tissue section 60µm	Lung adenocarcinoma	2015-02-03	2015-03-31	104000	242
	#6	Seoul National University Hospital	FFPE tissue section 60µm	Lung adenocarcinoma	2015-02-03	2015-03-31	94000	300
	#8	Seoul National University Hospital	FFPE tissue section 60µm	Lung adenocarcinoma	2015-02-05	2015-03-31	232500	300
	#9	Seoul National University Hospital	FFPE tissue section 60µm	Lung adenocarcinoma	2015-02-05	2015-03-31	53000	167
	#10	Seoul National University Hospital	FFPE tissue section 60µm	Lung adenocarcinoma	2015-02-06	2015-03-31	165500	300
	#11	Seoul National University Hospital	FFPE tissue section 60µm	Lung adenocarcinoma	2015-02-10	2015-03-31	84000	204
	#12	Seoul National University Hospital	FFPE tissue section 60µm	Lung adenocarcinoma	2015-02-11	2015-03-31	39000	226
	#13	Seoul National University Hospital	FFPE tissue section 60µm	Lung adenocarcinoma	2015-02-11	2015-04-01	45500	297
	#14	Seoul National University Hospital	FFPE tissue section 60µm	Lung adenocarcinoma	2015-02-12	2015-04-01	675000	299
	#17	Seoul National University Hospital	FFPE tissue section 60µm	Lung adenocarcinoma	2015-03-09	2015-04-01	130000	100
	#18	Seoul National University Hospital	FFPE tissue section 60µm	Lung adenocarcinoma	2015-03-09	2015-04-01	285000	298
	#20	Seoul National University Hospital	FFPE tissue section 60µm	Lung adenocarcinoma	2015-03-13	2015-04-01	185000	300
	#21	Seoul National University Hospital	FFPE tissue section 60µm	Lung adenocarcinoma	2015-03-16	2015-04-01	220000	299
	#24	Seoul National University Hospital	FFPE tissue section 60µm	Lung adenocarcinoma	2015-01-29	2015-03-31	115500	118
	#25	Seoul National University Hospital	FFPE tissue section 60µm	Lung adenocarcinoma	2015-02-05	2015-03-31	195000	102
	#26	Seoul National University Hospital	FFPE tissue section 60µm	Lung adenocarcinoma	2015-02-13	2015-04-01	227500	276
	#27	Seoul National University Hospital	FFPE tissue section 60µm	Lung adenocarcinoma	2015-03-05	2015-04-01	72000	300
	#28	Seoul National University Hospital	FFPE tissue section 60µm	Lung adenocarcinoma	2015-03-05	2015-04-01	182500	300
	#29	Seoul National University Hospital	FFPE tissue section 60µm	Lung adenocarcinoma	2015-03-11	2015-04-01	290000	112
	#30	Seoul National University Hospital	FFPE tissue section 60µm	Lung adenocarcinoma	2015-03-13	2015-04-01	310000	300
	#31	Seoul National University Hospital	FFPE tissue section 60µm	Lung adenocarcinoma	2015-03-20	2015-04-01	275000	251
	FFPE, Formalin-fixed paraffin-embedded
